# Supplementary material for: Response of Tribolium castaneum to dietary mannitol, with remarks on its possible nutritive effects
Source: PLoS One. 2018 Nov 14;13(11):e0207497. doi: 10.1371/journal.pone.0207497 (PMC6235386; doi:10.1371/journal.pone.0207497)
Supplement: S1 File — (XLSX) [file pone.0207497.s011.xlsx]

## Sheet: fig.1
survival assay with mannitol
beetle	day	male (n = 45)	female (n = 48)		beetle	day	200 mM sucrose (n = 72)	200 mM mannitol (n = 74)	water (n = 80)	food-deprived (n = 70)
a	5	1			j1	4	1
b	6	1			j2	4	1
c	7	1			j3	5	1
d	7	1			j4	5	1
e	8	1			j5	6	1
f	8	1			j6	6	1
g	8	1			j7	7	1
h	8	1			j8	7	1
i	8	1			j9	8	1
j	9	1			j10	9	1
k	9	1			j11	9	1
l	9	1			j12	10	1
m	10	1			j13	10	1
n	10	1			j14	11	1
o	10	1			j15	13	1
p	10	1			j16	13	1
q	10	1			j17	14	1
r	11	1			j18	14	1
s	11	1			j19	14	1
t	11	1			j20	15	1
u	11	1			j21	16	1
v	12	1			j22	17	1
w	12	1			j23	17	1
x	12	1			j24	18	1
y	12	1			j25	18	1
z	12	1			j26	18	1
aa	12	1			j27	19	1
ab	12	1			j28	20	1
ac	12	1			j29	21	1
ad	13	1			j30	21	1
ae	13	1			j31	21	1
af	13	1			j32	21	1
ag	14	1			j33	21	1
ah	14	1			j34	21	1
ai	14	1			j35	21	1
aj	15	1			j36	22	1
ak	15	1			j37	24	1
al	15	1			j38	24	1
am	15	1			j39	24	1
an	16	1			j40	24	1
ao	16	1			j41	24	1
ap	16	1			j42	24	1
aw	16	1			j43	24	1
ar	16	1			j44	24	1
as	17	1			j45	24	1
at	17	1			j46	24	1
a1	5		1		j47	25	1
a2	8		1		j48	26	1
a3	8		1		j49	27	1
a4	8		1		j50	27	1
a5	9		1		j51	27	1
a6	10		1		j52	27	1
a7	10		1		j53	28	1
a8	11		1		j54	28	1
a9	13		1		j55	29	1
a10	14		1		j56	29	1
a11	15		1		j57	29	1
a12	15		1		j58	29	1
a13	16		1		j59	31	1
a14	16		1		j60	32	1
a15	16		1		j61	32	1
a16	16		1		j62	1		1
a17	17		1		j63	4		1
a18	17		1		j64	4		1
a19	17		1		j65	8		1
a20	18		1		j66	8		1
a21	18		0		j67	8		1
a22	18		0		j68	9		1
a23	18		0		j69	9		1
a24	18		0		j70	10		1
a25	18		0		j71	10		1
a26	18		0		j72	10		1
a27	18		0		j73	11		1
a28	18		0		j74	12		1
a29	18		0		j75	12		1
a30	18		0		j76	12		1
a31	18		0		j77	14		1
a32	18		0		j78	15		1
a33	18		0		j79	15		1
a34	18		0		j80	16		1
a35	18		0		j81	16		1
a36	18		0		j82	17		1
a37	18		0		j83	17		1
a38	18		0		j84	18		1
a39	18		0		j85	18		1
a40	18		0		j86	18		1
a41	18		0		j87	18		1
a42	18		0		j88	19		1
a43	18		0		j89	19		1
a44	18		0		j90	20		1
a45	18		0		j91	20		1
a46	18		0		j92	21		1
a47	18		0		j93	21		1
a48	18		0		j94	21		1
					j95	21		1
					j96	21		1
male vs female					j97	21		1
Comparison of Survival Curves					j98	21		1
					j99	21		1
Log-rank (Mantel-Cox) test					j100	22		1
Chi square	48.89				j101	23		1
df	1				j102	24		1
P value	<0.0001				j103	24		1
P value summary	****				j104	24		1
Are the survival curves sig different?	Yes				j105	24		1
					j106	24		1
Gehan-Breslow-Wilcoxon test					j107	24		1
Chi square	35.75				j108	25		1
df	1				j109	25		1
P value	<0.0001				j110	26		1
P value summary	****				j111	27		1
Are the survival curves sig different?	Yes				j112	27		1
					j113	28		1
Median survival					j114	29		1
male (n = 45)	12				j115	29		1
female (n = 48)	Undefined				j116	30		1
					j117	31		1
Hazard Ratio (Mantel-Haenszel)	A/B	B/A			j118	2			1
Ratio (and its reciprocal)	7.437	0.1345			j119	2			1
95% CI of ratio	4.238 to 13.05	0.07662 to 0.236			j120	2			1
					j121	3			1
Hazard Ratio (logrank)	A/B	B/A			j122	3			1
Ratio (and its reciprocal)	4.717	0.212			j123	3			1
95% CI of ratio	2.821 to 7.887	0.1268 to 0.3544			j124	3			1
					j125	3			1
					j126	4			1
					j127	4			1
					j128	4			1
					j129	4			1
					j130	4			1
					j131	4			1
					j132	4			1
					j133	4			1
					j134	5			1
					j135	5			1
					j136	5			1
					j137	5			1
					j138	5			1
					j139	5			1
					j140	5			1
					j141	6			1
					j142	6			1
					j143	6			1
					j144	6			1
					j145	6			1
					j146	6			1
					j147	6			1
					j148	6			1
					j149	6			1
					j150	6			1
					j151	7			1
					j152	7			1
					j153	7			1
					j154	7			1
					j155	7			1
					j156	7			1
					j157	7			1
					j158	7			1
					j159	7			1
					j160	7			1
					j161	8			1
					j162	9			1
					j163	9			1
					j164	9			1
					j165	9			1
					j166	9			1
					j167	12			1
					j168	12			1
					j169	12			1
					j170	12			1
					j171	12			1
					j172	13			1
					j173	14			1
					j174	14			1
					j175	14			1
					j176	14			1
					j177	19			1
					j178	24			1
					j179	24			1
					j180	26			1
					j181	26			1
					j182	27			1
					j183	28			0
					j184	3				1
					j185	3				1
					j186	3				1
					j187	3				1
					j188	3				1
					j189	4				1
					j190	4				1
					j191	4				1
					j192	4				1
					j193	5				1
					j194	5				1
					j195	5				1
					j196	5				1
					j197	5				1
					j198	5				1
					j199	6				1
					j200	6				1
					j201	6				1
					j202	6				1
					j203	6				1
					j204	6				1
					j205	7				1
					j206	7				1
					j207	7				1
					j208	7				1
					j209	7				1
					j210	7				1
					j211	7				1
					j212	7				1
					j213	7				1
					j214	7				1
					j215	7				1
					j216	7				1
					j217	7				1
					j218	8				1
					j219	8				1
					j220	8				1
					j221	8				1
					j222	9				1
					j223	9				1
					j224	9				1
					j225	9				1
					j226	10				1
					j227	10				1
					j228	11				1
					j229	11				1
					j230	11				1
					j231	12				1
					j232	13				1
					j233	13				1
					j234	13				1
					j235	14				1
					j236	14				1
					j237	15				1
					j238	16				1
					j239	16				1
					j240	16				1
					j241	16				1
					j242	18				1
					j243	21				1
					j244	24				1
					j245	26				1
					j246	26				0
					200 mM sucrose vs 200 mM mannitol
					Comparison of Survival Curves
					Log-rank (Mantel-Cox) test
					Chi square	1.497
					df	1
					P value	0.2212
					P value summary	ns
					Are the survival curves sig different?	No
					Gehan-Breslow-Wilcoxon test
					Chi square	0.5058
					df	1
					P value	0.477
					P value summary	ns
					Are the survival curves sig different?	No
					Median survival
					200 mM sucrose (n = 72)	21
					200 mM mannitol (n = 74)	19.5
					Ratio (and its reciprocal)	1.077	0.9286
					95% CI of ratio	0.7493 to 1.548	0.6461 to 1.335
					Hazard Ratio (Mantel-Haenszel)	A/B	B/A
					Ratio (and its reciprocal)	0.778	1.285
					95% CI of ratio	0.5204 to 1.163	0.8597 to 1.922
					Hazard Ratio (logrank)	A/B	B/A
					Ratio (and its reciprocal)	0.814	1.229
					95% CI of ratio	0.5643 to 1.174	0.8518 to 1.772
					200 mM mannitol vs carbohydrate-free gypsum (water)
					Comparison of Survival Curves
					Log-rank (Mantel-Cox) test
					Chi square	31.88
					df	1
					P value	<0.0001
					P value summary	****
					Are the survival curves sig different?	Yes
					Gehan-Breslow-Wilcoxon test
					Chi square	43.61
					df	1
					P value	<0.0001
					P value summary	****
					Are the survival curves sig different?	Yes
					Median survival
					200 mM mannitol (n = 74)	19.5
					water (n = 80)	6.5
					Ratio (and its reciprocal)	3	0.3333
					95% CI of ratio	2.099 to 4.289	0.2332 to 0.4765
					Hazard Ratio (Mantel-Haenszel)	A/B	B/A
					Ratio (and its reciprocal)	0.2969	3.368
					95% CI of ratio	0.1948 to 0.4526	2.21 to 5.134
					Hazard Ratio (logrank)	A/B	B/A
					Ratio (and its reciprocal)	0.4059	2.464
					95% CI of ratio	0.2771 to 0.5947	1.682 to 3.609

## Sheet: fig.2
1st test							2nd test							3rd test test
mannitol in gypsum (µg/mg)							mannitol in gypsum (µg/mg)
			Table Analyzed	mannitol in gypsum						Table Analyzed	mannitol in gypsum2						Table Analyzed	mannitol in gypsum3
diet	excreta						diet	excreta						diet	excreta
31	15		Column B	excreta			26	14		Column B	excreta			38	21		Column B	excreta
29	13		vs.	vs.			33	11		vs.	vs.			25	9		vs.	vs.
34	11		Column A	diet			32	9		Column A	diet			28	4		Column A	diet
33	11						29	5						31	14
31	9		Unpaired t test				33	10		Unpaired t test				31	13		Unpaired t test
29	9		P value	<0.0001						P value	<0.0001			27	9		P value	<0.0001
35	5		P value summary	****						P value summary	****			29	5		P value summary	****
33	5		Significantly different (P < 0.05)?	Yes						Significantly different (P < 0.05)?	Yes			19	19		Significantly different (P < 0.05)?	Yes
			One- or two-tailed P value?	Two-tailed						One- or two-tailed P value?	Two-tailed			28	11		One- or two-tailed P value?	Two-tailed
			t, df	t=14.97 df=14						t, df	t=10.4 df=8			28	9		t, df	t=7.355 df=18
			How big is the difference?							How big is the difference?							How big is the difference?
			Mean ± SEM of column A	31.88 ± 0.7892, n=8						Mean ± SEM of column A	30.6 ± 1.364, n=5						Mean ± SEM of column A	28.4 ± 1.522, n=10
			Mean ± SEM of column B	9.75 ± 1.25, n=8						Mean ± SEM of column B	9.8 ± 1.463, n=5						Mean ± SEM of column B	11.4 ± 1.74, n=10
			Difference between means	-22.13 ± 1.478						Difference between means	-20.8 ± 2						Difference between means	-17 ± 2.311
			95% confidence interval	-25.3 to -18.95						95% confidence interval	-25.41 to -16.19						95% confidence interval	-21.86 to -12.14
			R squared (eta squared)	0.9412						R squared (eta squared)	0.9311						R squared (eta squared)	0.7503
			F test to compare variances							F test to compare variances							F test to compare variances
			F, DFn, Dfd	2.509, 7, 7						F, DFn, Dfd	1.151, 4, 4						F, DFn, Dfd	1.307, 9, 9
			P value	0.248						P value	0.8952						P value	0.6964
			P value summary	ns						P value summary	ns						P value summary	ns
			Significantly different (P < 0.05)?	No						Significantly different (P < 0.05)?	No						Significantly different (P < 0.05)?	No

## Sheet: fig.3
µM/48 h	water				mannitol				µM	food-deprived				feeding
Glc	17.0157	0	0		0	14.1078	11.9598		Glc	14.5	4.41073	0		51.6485	59.1655	60.2398
Frc	0	0	0		0	0	0		Frc	0	0	0		0	0	0
Man	0	0	0		0	0	0		Man	0	0	0		0	0	0
Tre	0	0	0		85.5424	121.356	92.4567		Tre	0	0	0		127.217	131.222	126.339
Table Analyzed									Table Analyzed
Two-way ANOVA	Ordinary								Two-way ANOVA	Ordinary
Alpha	0.05								Alpha	0.05
Source of Variation	% of total variation	P value	P value summary	Significant?					Source of Variation	% of total variation	P value	P value summary	Significant?
Interaction	41.71	<0.0001	****	Yes					Interaction	36.21	<0.0001	****	Yes
Row Factor	39.33	<0.0001	****	Yes					Row Factor	37.1	<0.0001	****	Yes
Column Factor	15.05	<0.0001	****	Yes					Column Factor	26.33	<0.0001	****	Yes
ANOVA table	SS	DF	MS	F (DFn, DFd)	P value				ANOVA table	SS	DF	MS	F (DFn, DFd)	P value
Interaction	10986	3	3662	F (3, 16) = 56.86	P<0.0001				Interaction	16522	3	5507	F (3, 16) = 524.9	P<0.0001
Row Factor	10359	3	3453	F (3, 16) = 53.62	P<0.0001				Row Factor	16926	3	5642	F (3, 16) = 537.8	P<0.0001
Column Factor	3963	1	3963	F (1, 16) = 61.54	P<0.0001				Column Factor	12012	1	12012	F (1, 16) = 1145	P<0.0001
Residual	1030	16	64.4						Residual	167.9	16	10.49
Number of missing values	0								Number of missing values	0
Compare each cell mean with the other cell mean in that row									Compare row means (main row effect)
Number of families	1								Number of families	1
Number of comparisons per family	4								Number of comparisons per family	6
Alpha	0.05								Alpha	0.05
Sidak's multiple comparisons test	Mean Diff.	95.00% CI of diff.	Significant?	Summary					Tukey's multiple comparisons test	Mean Diff.	95.00% CI of diff.	Significant?	Summary	Adjusted P Value
water - mannitol									Glc vs. Frc	31.66	26.31 to 37.01	Yes	****	<0.0001
Glc	-3.017	-21.39 to 15.35	No	ns					Glc vs. Man	31.66	26.31 to 37.01	Yes	****	<0.0001
Frc	0	-18.37 to 18.37	No	ns					Glc vs. Tre	-32.47	-37.82 to -27.12	Yes	****	<0.0001
Man	0	-18.37 to 18.37	No	ns					Frc vs. Man	0	-5.35 to 5.35	No	ns	>0.9999
Tre	-99.78	-118.2 to -81.41	Yes	****					Frc vs. Tre	-64.13	-69.48 to -58.78	Yes	****	<0.0001
									Man vs. Tre	-64.13	-69.48 to -58.78	Yes	****	<0.0001
Test details	Mean 1	Mean 2	Mean Diff.	SE of diff.	N1	N2	t	DF
									Test details	Mean 1	Mean 2	Mean Diff.	SE of diff.	N1	N2	q	DF
water - mannitol
Glc	5.672	8.689	-3.017	6.552	3	3	0.4605	16	Glc vs. Frc	31.66	0	31.66	1.87	6	6	23.94	16
Frc	0	0	0	6.552	3	3	0	16	Glc vs. Man	31.66	0	31.66	1.87	6	6	23.94	16
Man	0	0	0	6.552	3	3	0	16	Glc vs. Tre	31.66	64.13	-32.47	1.87	6	6	24.55	16
Tre	0	99.78	-99.78	6.552	3	3	15.23	16	Frc vs. Man	0	0	0	1.87	6	6	0	16
									Frc vs. Tre	0	64.13	-64.13	1.87	6	6	48.5	16
									Man vs. Tre	0	64.13	-64.13	1.87	6	6	48.5	16

## Sheet: fig.4
triglyceride and glycogen in the fat body of T. castaneum.
	No.	triglyceride µg	protein mg	glycogen µg
flour	1	56.37	5.55	-
	2	64.12	8.94	-
	3	66.5	6.49	-
	4	58.68	5.33	-
food-deprived	1	2.6	6.02	-
	2	4.05	5.83	-
	3	1.29	5.9	-
	4	1.27	8.2	-
mannitol	1	57.02	6.04	ND
	2	59.2	6.53	ND
	3	62.08	8.62	ND
	4	62.5	7.11	ND
water	1	1.8	6.92	ND
	2	2.81	7.86	ND
	3	0.29	8.57	ND
	4	1.23	8.12	ND
				Glycogen Assay kit, SIGMA-Aldrich

## Sheet: fig.6
Tc011522							TC007883
Water			Mannitol				Water			Mannitol
mean	sem	N	mean	sem	N		mean	sem	N	mean	sem	N
1	0.112158	3	3.13226	0.217239	3		1	0.185001	3	4.94192	0.219409	3
Unpaired t test							Unpaired t test
P value	0.001						P value	0.0002
P value summary	***						P value summary	***
Significantly different (P < 0.05)?	Yes						Significantly different (P < 0.05)?	Yes
One- or two-tailed P value?	Two-tailed						One- or two-tailed P value?	Two-tailed
t, df	t=8.722 df=4						t, df	t=13.74 df=4
How big is the difference?							How big is the difference?
Mean ± SEM of column A	1 ± 0.1122, n=3						Mean ± SEM of column A	1 ± 0.185, n=3
Mean ± SEM of column B	3.132 ± 0.2172, n=3						Mean ± SEM of column B	4.942 ± 0.2194, n=3
Difference between means	2.132 ± 0.2445						Difference between means	3.942 ± 0.287
95% confidence interval	1.453 to 2.811						95% confidence interval	3.145 to 4.739
R squared (eta squared)	0.95						R squared (eta squared)	0.9792
F test to compare variances							F test to compare variances
F, DFn, Dfd	3.752, 2, 2						F, DFn, Dfd	1.407, 2, 2
P value	0.4209						P value	0.8311
P value summary	ns						P value summary	ns
Significantly different (P < 0.05)?	No						Significantly different (P < 0.05)?	No
